# Supplementary material for: DDGun: an untrained method for the prediction of protein stability changes upon single and multiple point variations
Source: BMC Bioinformatics. 2019 Jul 3;20(Suppl 14):335. doi: 10.1186/s12859-019-2923-1 (PMC6606456; doi:10.1186/s12859-019-2923-1)
Supplement: Supplementary file 2 — Predictions of the unfolding ∆∆G through DDGun and DDGun3D methods. http://folding.biofold.org/ddgun/predictions.tar.gz. (ZIP 379 kb) [file 12859_2019_2923_MOESM2_ESM.zip]

Archive with 1 entries (1 files):
- predictions.tar.gz
